# Supplementary material for: Coxsackievirus infection induces direct pancreatic β cell killing but poor antiviral CD8+ T cell responses
Source: Sci Adv. 2024 Mar 6;10(10):eadl1122. doi: 10.1126/sciadv.adl1122 (PMC10917340; doi:10.1126/sciadv.adl1122)
Supplement: Supplementary file 2 — Movies S1 to S5 [file sciadv.adl1122_movies_s1_to_s5.zip]

Archive with 5 entries (5 files):
- adl1122_movie_s1.mp4
- adl1122_movie_s2.mp4
- adl1122_movie_s3.mp4
- adl1122_movie_s4.mp4
- adl1122_movie_s5.mp4
